# Supplementary material for: Nanopore Sequencing of Amoebophrya Species Reveals Novel Collection of Bacteria Putatively Associated With Karlodinium veneficum
Source: Genome Biol Evol. 2025 Feb 13;17(3):evaf022. doi: 10.1093/gbe/evaf022 (PMC11890096; doi:10.1093/gbe/evaf022)
Supplement: evaf022_Supplementary_Data [file evaf022_supplementary_data.zip]

Archive with 3 entries (3 files):
- Tizabi_GBE_Supplementary_Figure_S1_12302024.docx
- Tizabi_GBE_Supplementary_Table_S1_12302024.docx
- Tizabi_GBE_Supplementary_Table_S2_12302024.docx
